# Supplementary material for: Long-Acting HIV-1 Fusion Inhibitory Peptides and their Mechanisms of Action
Source: Viruses. 2019 Sep 2;11(9):811. doi: 10.3390/v11090811 (PMC6784077; doi:10.3390/v11090811)
Supplement: Supplementary file 1 [file viruses-11-00811-s001.zip]

Archive with 2 entries (2 files):
- viruses-573027-supplementary/Supplement 1.docx
- viruses-573027-supplementary/Supplement 2.docx
